# Supplementary material for: Curvicladiellapaphiopedili sp. nov. (Hypocreales, Nectriaceae), a new species of orchid (Paphiopedilum sp.) from Guizhou, China
Source: Biodivers Data J. 2022 Apr 5;10:e80122. doi: 10.3897/BDJ.10.e80122 (PMC9005455; doi:10.3897/BDJ.10.e80122)
Supplement: XML Treatment for Curvicladiella paphiopedili [file BDJ.10.e80122-treatment1.xml]

<!DOCTYPE tp:taxon-treatment
  PUBLIC "-//TaxonX//DTD Taxonomic Treatment Publishing DTD v0 20100105//EN" "tax-treatment-NSO.dtd">
<tp:taxon-treatment xmlns:tp="http://www.plazi.org/taxpub"><tp:treatment-meta><mixed-citation publication-type="journal"><person-group><name><surname>Song</surname><given-names>Lian-chai</given-names></name><name><surname>Huang</surname><given-names>Lu</given-names></name><name><surname>Liu</surname><given-names>Ling-ling</given-names></name><name><surname>Feng</surname><given-names>Yao</given-names></name><name><surname>Wang</surname><given-names>Li-li</given-names></name><name><surname>Liu</surname><given-names>Zuo-yi</given-names></name></person-group><article-title><italic><tp:taxon-name><tp:taxon-name-part taxon-name-part-type="genus" reg="Curvicladiella">Curvicladiella</tp:taxon-name-part><tp:taxon-name-part taxon-name-part-type="species" reg="paphiopedili">paphiopedili</tp:taxon-name-part></tp:taxon-name></italic> sp. nov. (<tp:taxon-name><tp:taxon-name-part taxon-name-part-type="order">Hypocreales</tp:taxon-name-part></tp:taxon-name>, <tp:taxon-name><tp:taxon-name-part taxon-name-part-type="family">Nectriaceae</tp:taxon-name-part></tp:taxon-name>), a new species of orchid (<italic><tp:taxon-name><tp:taxon-name-part taxon-name-part-type="genus" reg="Paphiopedilum">Paphiopedilum</tp:taxon-name-part></tp:taxon-name></italic> sp.) from Guizhou, China</article-title><source>Biodivers Data J</source><day>05</day><month>04</month><year>2022</year><volume>10</volume><pub-id pub-id-type="doi">10.3897/BDJ.10.e80122</pub-id></mixed-citation></tp:treatment-meta><tp:nomenclature><tp:taxon-name>
            <object-id xmlns:xlink="http://www.w3.org/1999/xlink" content-type="arpha" xlink:type="simple">47DDD2AC-EB68-5625-AE33-768FDF9CDA7E</object-id>
            <tp:taxon-name-part taxon-name-part-type="genus">Curvicladiella</tp:taxon-name-part>
            <tp:taxon-name-part taxon-name-part-type="species">paphiopedili</tp:taxon-name-part>
            <object-id xmlns:xlink="http://www.w3.org/1999/xlink" xlink:type="simple" object-id-type="IndexFungorum">http://www.indexfungorum.org/names:IF558310</object-id>
            <object-id xmlns:xlink="http://www.w3.org/1999/xlink" xlink:type="simple" object-id-type="Species-ID">Facesoffungi number:FOF 09697</object-id>
          </tp:taxon-name><tp:taxon-authority>Lian-Chai Song，Jing Yang, Zuo-Yi Liu, 2019</tp:taxon-authority><tp:taxon-status xmlns:xlink="http://www.w3.org/1999/xlink" xlink:type="simple">sp. nov.</tp:taxon-status></tp:nomenclature><tp:treatment-sec sec-type="materials"><title>Materials</title><list list-type="alpha-lower" list-content="occurrences"><list-item><p><bold>Type status:</bold> <named-content xmlns:xlink="http://www.w3.org/1999/xlink" content-type="dwc:typeStatus" xlink:type="simple">Holotype</named-content>. <bold>Occurrence:</bold> recordNumber: <named-content xmlns:xlink="http://www.w3.org/1999/xlink" content-type="dwc:recordNumber" xlink:type="simple">zwy-dl4-2</named-content>; recordedBy: <named-content xmlns:xlink="http://www.w3.org/1999/xlink" content-type="dwc:recordedBy" xlink:type="simple">Lian Chai Song</named-content>; <bold>Taxon:</bold> scientificName: <named-content xmlns:xlink="http://www.w3.org/1999/xlink" content-type="dwc:scientificName" xlink:type="simple"><italic><tp:taxon-name><tp:taxon-name-part taxon-name-part-type="genus" reg="Curvicladiella">Curvicladiella</tp:taxon-name-part><tp:taxon-name-part taxon-name-part-type="species" reg="paphiopedili">paphiopedili</tp:taxon-name-part></tp:taxon-name></italic></named-content>; class: <named-content xmlns:xlink="http://www.w3.org/1999/xlink" content-type="dwc:class" xlink:type="simple"><tp:taxon-name><tp:taxon-name-part taxon-name-part-type="class">Sordariomycetes</tp:taxon-name-part></tp:taxon-name></named-content>; order: <named-content xmlns:xlink="http://www.w3.org/1999/xlink" content-type="dwc:order" xlink:type="simple"><tp:taxon-name><tp:taxon-name-part taxon-name-part-type="order">Hypocreales</tp:taxon-name-part></tp:taxon-name></named-content>; family: <named-content xmlns:xlink="http://www.w3.org/1999/xlink" content-type="dwc:family" xlink:type="simple"><tp:taxon-name><tp:taxon-name-part taxon-name-part-type="family">Nectriaceae</tp:taxon-name-part></tp:taxon-name></named-content>; genus: <named-content xmlns:xlink="http://www.w3.org/1999/xlink" content-type="dwc:genus" xlink:type="simple"><tp:taxon-name><tp:taxon-name-part taxon-name-part-type="genus">Curvicladiella</tp:taxon-name-part></tp:taxon-name></named-content>; <bold>Location:</bold> locationRemarks: <named-content xmlns:xlink="http://www.w3.org/1999/xlink" content-type="dwc:locationRemarks" xlink:type="simple">China, Gui Zhou Province, Guiyang City, Guizhou Botanical Garden, <named-content content-type="dwc:verbatimCoordinates" xlink:type="simple">26°37'N, 106°43'E</named-content>, 13 August 2019</named-content>; <bold>Event:</bold> habitat: <named-content xmlns:xlink="http://www.w3.org/1999/xlink" content-type="dwc:habitat" xlink:type="simple">Terrestrial</named-content>; fieldNotes: <named-content xmlns:xlink="http://www.w3.org/1999/xlink" content-type="dwc:fieldNotes" xlink:type="simple">diseased leaves of <italic><tp:taxon-name><tp:taxon-name-part taxon-name-part-type="genus" reg="Paphiopedilum">Paphiopedilum</tp:taxon-name-part></tp:taxon-name></italic> sp.</named-content>; <bold>Record Level:</bold> type: <named-content xmlns:xlink="http://www.w3.org/1999/xlink" content-type="dwc:type" xlink:type="simple">Stilllmage</named-content>; language: <named-content xmlns:xlink="http://www.w3.org/1999/xlink" content-type="dwc:language" xlink:type="simple">English</named-content>; collectionID: <named-content xmlns:xlink="http://www.w3.org/1999/xlink" content-type="dwc:collectionID" xlink:type="simple">MFLU 20-0203</named-content></p></list-item><list-item><p><bold>Type status:</bold> <named-content xmlns:xlink="http://www.w3.org/1999/xlink" content-type="dwc:typeStatus" xlink:type="simple">Isotype</named-content>. <bold>Occurrence:</bold> recordNumber: <named-content xmlns:xlink="http://www.w3.org/1999/xlink" content-type="dwc:recordNumber" xlink:type="simple">zwy-dl4-2</named-content>; recordedBy: <named-content xmlns:xlink="http://www.w3.org/1999/xlink" content-type="dwc:recordedBy" xlink:type="simple">Lian Chai Song</named-content>; <bold>Taxon:</bold> scientificName: <named-content xmlns:xlink="http://www.w3.org/1999/xlink" content-type="dwc:scientificName" xlink:type="simple"><italic><tp:taxon-name><tp:taxon-name-part taxon-name-part-type="genus" reg="Curvicladiella">Curvicladiella</tp:taxon-name-part><tp:taxon-name-part taxon-name-part-type="species" reg="paphiopedili">paphiopedili</tp:taxon-name-part></tp:taxon-name></italic></named-content>; class: <named-content xmlns:xlink="http://www.w3.org/1999/xlink" content-type="dwc:class" xlink:type="simple"><tp:taxon-name><tp:taxon-name-part taxon-name-part-type="class">Sordariomycetes</tp:taxon-name-part></tp:taxon-name></named-content>; order: <named-content xmlns:xlink="http://www.w3.org/1999/xlink" content-type="dwc:order" xlink:type="simple"><tp:taxon-name><tp:taxon-name-part taxon-name-part-type="order">Hypocreales</tp:taxon-name-part></tp:taxon-name></named-content>; family: <named-content xmlns:xlink="http://www.w3.org/1999/xlink" content-type="dwc:family" xlink:type="simple"><tp:taxon-name><tp:taxon-name-part taxon-name-part-type="family">Nectriaceae</tp:taxon-name-part></tp:taxon-name></named-content>; genus: <named-content xmlns:xlink="http://www.w3.org/1999/xlink" content-type="dwc:genus" xlink:type="simple"><tp:taxon-name><tp:taxon-name-part taxon-name-part-type="genus">Curvicladiella</tp:taxon-name-part></tp:taxon-name></named-content>; <bold>Location:</bold> locationRemarks: <named-content xmlns:xlink="http://www.w3.org/1999/xlink" content-type="dwc:locationRemarks" xlink:type="simple">China, Gui Zhou Province, Guiyang City, Guizhou Botanical Garden, <named-content content-type="dwc:verbatimCoordinates" xlink:type="simple">26°37'N, 106°43'E</named-content>, 13 August 2019</named-content>; <bold>Event:</bold> habitat: <named-content xmlns:xlink="http://www.w3.org/1999/xlink" content-type="dwc:habitat" xlink:type="simple">Terrestrial</named-content>; fieldNotes: <named-content xmlns:xlink="http://www.w3.org/1999/xlink" content-type="dwc:fieldNotes" xlink:type="simple">diseased leaves of <italic><tp:taxon-name><tp:taxon-name-part taxon-name-part-type="genus" reg="Paphiopedilum">Paphiopedilum</tp:taxon-name-part></tp:taxon-name></italic> sp.</named-content>; <bold>Record Level:</bold> type: <named-content xmlns:xlink="http://www.w3.org/1999/xlink" content-type="dwc:type" xlink:type="simple">Stilllmage</named-content>; language: <named-content xmlns:xlink="http://www.w3.org/1999/xlink" content-type="dwc:language" xlink:type="simple">English</named-content>; collectionID: <named-content xmlns:xlink="http://www.w3.org/1999/xlink" content-type="dwc:collectionID" xlink:type="simple">GZAAS 19-2061</named-content></p></list-item></list></tp:treatment-sec><tp:treatment-sec sec-type="Description"><title>Description</title><p>The characters of pathogenic fungi on the leaves were identified through an artificial infection test. <bold>Asexual morph</bold>: Conidiomata white, scattered, hairy. Conidiophores straight to flexuous, consisting of a stipe bearing a penicillate arrangement of fertile branches, stipe septate, hyaline, smooth; stipe extensions septate, straight or curved, dull and tapering towards the apex, 128.5–549.9 µm long, (x̄= 288.1 µm, n = 20). The primary branches of conidiogenous apparatus aseptate, 9.3–17.5 × 2.6–3.7 μm; secondary branches aseptate, 9.9–19.1 × 2.5–3.9 μm; tertiary branches aseptate, 9.5–17.6 × 2.6–3.7 μm; quaternary and additional branches (–6) aseptate, 11–16.3 × 2.5–3.9 μm, each terminal branch producing 2–4 phialides; phialides doliiform to reniform, hyaline, aseptate, apex with minute periclinal thickening and inconspicuous collarette. Conidia cylindrical, rounded at both ends, straight, 1-septate, hyaline, (30.5–) 31.2–37.2 (–42.0) × (2.6–) 2.9–3.5 (–3.9) µm, (x̄= 34.2 × 3.2 µm, n = 20) (Fig. <xref ref-type="fig" rid="F7029752">1</xref>). <bold>Sexual morph</bold>: not observed.</p><p>The characters of fungus obtained from the diseased leaves collected in the field that were cultured with PDA: after 10 days at 25°C on PDA, colonies reached 47 mm in diam. Beige to pale yellow colony on the surface, brown in reverse with irregular margins, extensive sporulation on the medium surface. Conidiophores straight to flexuous, consisting of a stipe bearing a penicillate arrangement of fertile branches, stipe extensions septate, straight or slightly flexuous, 104.4–153.0 µm long, (x̄= 128.7 µm, n = 10). The primary branches of conidiogenous apparatus aseptate, 8.9–17.8 × 2.7–3.4 μm; secondary branches aseptate, 7.8–14.0 × 2.5–5.9 μm; tertiary branches aseptate, 8.9–17.7 × 2.3–3.5 μm; quaternary and additional branches (–6) aseptate, 9.3–16.7 × 2.3–3.7 μm, each terminal branch producing 2–4 phialides; phialides doliiform to reniform, hyaline, aseptate, apex with minute periclinal thickening and inconspicuous collarette. Conidia cylindrical, rounded at both ends, straight, 1-septate, hyaline, (38.5–) 45.2–56.6 (–63.2) × (2.2–) 2.9–4.2 (–4.9) µm, (x̄= 50.9 × 3.5 µm, n = 40). Chlamydospores thick-walled, ellipsoidal or sphaeropedunculate, brown to hyaline, (9.0–) 11.9–20.7 (–23.1) × (8.1–) 8.9–12.8 (–15.4) µm, (x̄= 16.3 × 10.8 µm, n = 20) (Fig. <xref ref-type="fig" rid="F7029756">2</xref>).</p><p>Material: ex-type living culture, MFLUCC 20-0110.</p></tp:treatment-sec><tp:treatment-sec sec-type="Etymology"><title>Etymology</title><p>Refers to the genus name <italic><tp:taxon-name><tp:taxon-name-part taxon-name-part-type="genus" reg="Paphiopedilum">Paphiopedilum</tp:taxon-name-part></tp:taxon-name></italic>.</p></tp:treatment-sec><tp:treatment-sec><!--Section generated to contain objects referenced in tp:taxon-treatment.--><fig id="F7029752" position="float" orientation="portrait"><object-id xmlns:xlink="http://www.w3.org/1999/xlink" content-type="arpha" xlink:type="simple">56F0D963-F7FA-5530-B593-0530D4D57596</object-id><object-id xmlns:xlink="http://www.w3.org/1999/xlink" content-type="doi" xlink:type="simple">10.3897/BDJ.10.e80122.figure1</object-id><label>Figure 1.</label><caption><p><italic><tp:taxon-name><tp:taxon-name-part taxon-name-part-type="genus" reg="Curvicladiella">Curvicladiella</tp:taxon-name-part><tp:taxon-name-part taxon-name-part-type="species" reg="paphiopedili">paphiopedili</tp:taxon-name-part></tp:taxon-name></italic>. <bold>a</bold> The diseased leaves were withered; <bold>b, c</bold> Conidiomata; <bold>d–g</bold> Stipes extension and conidiogenous cells; <bold>h–j</bold> Conidiogenous cells and conidiophores; <bold>k–n</bold> Conidia. Scale bars: <bold>d–g</bold>=50 µm, <bold>h–j</bold>=20 µm, <bold>k–n</bold>=10 µm.</p></caption><graphic xmlns:xlink="http://www.w3.org/1999/xlink" xlink:href="bdj-10-e80122-g001.jpg" position="float" id="oo_537998.jpg" orientation="portrait" xlink:type="simple"><uri content-type="original_file" xlink:type="simple">https://binary.pensoft.net/fig/537998</uri></graphic></fig><fig id="F7029756" position="float" orientation="portrait"><object-id xmlns:xlink="http://www.w3.org/1999/xlink" content-type="arpha" xlink:type="simple">AA931C0B-22C7-555A-89D7-12D229B60B8E</object-id><object-id xmlns:xlink="http://www.w3.org/1999/xlink" content-type="doi" xlink:type="simple">10.3897/BDJ.10.e80122.figure2</object-id><label>Figure 2.</label><caption><p><italic><tp:taxon-name><tp:taxon-name-part taxon-name-part-type="genus" reg="Curvicladiella">Curvicladiella</tp:taxon-name-part><tp:taxon-name-part taxon-name-part-type="species" reg="paphiopedili">paphiopedili</tp:taxon-name-part></tp:taxon-name></italic>. (MFLU 20-0203, holotype) <bold>a</bold> <italic><tp:taxon-name><tp:taxon-name-part taxon-name-part-type="genus" reg="Paphiopedilum">Paphiopedilum</tp:taxon-name-part></tp:taxon-name></italic> diseased leaf in the field; <bold>b</bold> The healthy leaves diseased after inoculating the mycelial PDA plug of <italic><tp:taxon-name><tp:taxon-name-part taxon-name-part-type="genus" reg="Curvicladiella">Curvicladiella</tp:taxon-name-part><tp:taxon-name-part taxon-name-part-type="species" reg="paphiopedili">paphiopedili</tp:taxon-name-part></tp:taxon-name></italic> ; <bold>c</bold> The healthy leaves did not become infected after being inoculated with free PDA plug as control; <bold>d</bold> Colonies on PDA producing conidia masses; <bold>e–j</bold> Conidiophores, conidiogenous cells and stipes extension; <bold>k</bold> Chlamydosporae; <bold>l, m</bold> Conidia; <bold>n, o</bold> Culture on PDA; (<bold>n</bold>) from above, (<bold>o</bold>) from below. Scale bars: <bold>e–g</bold>=50 µm, <bold>h–k</bold>=20 µm, <bold>l, m</bold>=10 µm.</p></caption><graphic xmlns:xlink="http://www.w3.org/1999/xlink" xlink:href="bdj-10-e80122-g002.jpg" position="float" id="oo_538000.jpg" orientation="portrait" xlink:type="simple"><uri content-type="original_file" xlink:type="simple">https://binary.pensoft.net/fig/538000</uri></graphic></fig></tp:treatment-sec></tp:taxon-treatment>
